# Supplementary material for: Genomic Insights into Tumorigenesis in Newly Diagnosed Multiple Myeloma
Source: Diagnostics (Basel). 2025 Aug 23;15(17):2130. doi: 10.3390/diagnostics15172130 (PMC12428068; doi:10.3390/diagnostics15172130)
Supplement: Supplementary file 1 [file diagnostics-15-02130-s001.zip]

Archive with 4 entries (4 files):
- Supplementary Figure S1.pdf
- Supplementary Figure S2.pdf
- Supplementary Table S1.csv
- Supplementary Table S2.csv
